# Supplementary material for: Resolving Salt-Induced Agglomeration of Laponite Suspensions Using X-ray Photon Correlation Spectroscopy and Molecular Dynamics Simulations
Source: Materials (Basel). 2022 Dec 22;16(1):101. doi: 10.3390/ma16010101 (PMC9820912; doi:10.3390/ma16010101)
Supplement: Supplementary file 1 [file materials-16-00101-s001.zip]

Archive with 1 entries (1 files):
- materials-2020328-supplementary.pdf
